# Supplementary material for: The Nuclear Localization Signal of Porcine Circovirus Type 4 Affects the Subcellular Localization of the Virus Capsid and the Production of Virus-like Particles
Source: Int J Mol Sci. 2024 Feb 20;25(5):2459. doi: 10.3390/ijms25052459 (PMC10930891; doi:10.3390/ijms25052459)
Supplement: Supplementary file 1 [file ijms-25-02459-s001.zip]

Archive with 1 entries (1 files):
- ijms-2809436-SI.pdf
